# Supplementary material for: Children with Chronic Immune Thrombocytopenia Exhibit High Expression of Human Endogenous Retroviruses TRIM28 and SETDB1
Source: Genes (Basel). 2023 Aug 1;14(8):1569. doi: 10.3390/genes14081569 (PMC10454145; doi:10.3390/genes14081569)
Supplement: Supplementary file 1 [file genes-14-01569-s001.zip]

Archive with 1 entries (1 files):
- genes-2526377-supplementary.pdf
